# Supplementary material for: Snake venoms are integrated systems, but abundant venom proteins evolve more rapidly
Source: BMC Genomics. 2015 Aug 28;16:647. doi: 10.1186/s12864-015-1832-6 (PMC4552096; doi:10.1186/s12864-015-1832-6)
Supplement: Supplementary file 1 — Supplementary Table 3. [file 12864_2015_1832_MOESM1_ESM.xlsx]

## Sheet: Sheet1
Venom class	PARRIS p-value	ds/ds estimate	Accession id
PLA2	0	1.508	DQ299948,AB087496,AB072175,TFLPLA2BP1,TFLPLA2,AB102728,AB778562,TFLPLA2TPL,AB778560,AB778561,TFLPLA2PLX,AB072174,AB778558,AB778559
CTL-A	0.31	0.782	AB985243,AB848118,AB848117,AY149341,AY099321,GU136389,AY390533,AY871785
CTL-B	0.04	1.548	AB985246,AB848140,AY149340,GU136388,AY390534,AY871786,AY099322,AF354925
all CTL	0.02	1.23
MP-II	0	2.164	AB984573,HQ731070,AB052155,AB985223
SP	0.34	1.265	AB985230,D67078,AB848162,D67081,AB984572,AF395780,AF545578
